# Supplementary material for: Green Light Mitigates Cyclic Chronic Heat-Stress-Induced Liver Oxidative Stress and Inflammation via NF-κB Pathway Inhibition in Geese
Source: Antioxidants (Basel). 2024 Jun 27;13(7):772. doi: 10.3390/antiox13070772 (PMC11274274; doi:10.3390/antiox13070772)
Supplement: Supplementary file 1 [file antioxidants-13-00772-s001.zip › Table S1.xlsx]

## Sheet: W-vs-WH.PFC
GO ID	Description	All (6853)	W-vs-WH (381)	Up	Down	pvalue	p.adjust	Genes
GO:1901605	alpha-amino acid metabolic process	74	17	14	3	4.00069e-07	0.000899355	ncbi_106032548(DDO);ncbi_106036902(NR1H4);ncbi_106036957(Hal);ncbi_106037044(glul);ncbi_106037864(azin2);ncbi_106038129(TDH);ncbi_106038445(NIT2);ncbi_106039060(GGH);ncbi_106039616(GPT2);ncbi_106041143(HNF4A);ncbi_106041546(PHGDH);ncbi_106043399(Fah);ncbi_106045077(Uroc1);ncbi_106045722(HGD);ncbi_106046374(GLDC);ncbi_106046587(Tat);ncbi_106049474(SLC27A1)
GO:0019752	carboxylic acid metabolic process	272	35	26	9	2.24984e-06	0.00194928	MSTRG.12393(SNCA);ncbi_106032548(DDO);ncbi_106033117(FA2H);ncbi_106033181(AARS);ncbi_106033870(FADS2);ncbi_106036003(WARS);ncbi_106036902(NR1H4);ncbi_106036957(Hal);ncbi_106037044(glul);ncbi_106037660(PLP1);ncbi_106037864(azin2);ncbi_106038129(TDH);ncbi_106038445(NIT2);ncbi_106038658(ELOVL6);ncbi_106038907(PFKP);ncbi_106039060(GGH);ncbi_106039616(GPT2);ncbi_106041051(NCF1);ncbi_106041143(HNF4A);n…
GO:0043436	oxoacid metabolic process	276	35	26	9	3.15813e-06	0.00194928	MSTRG.12393(SNCA);ncbi_106032548(DDO);ncbi_106033117(FA2H);ncbi_106033181(AARS);ncbi_106033870(FADS2);ncbi_106036003(WARS);ncbi_106036902(NR1H4);ncbi_106036957(Hal);ncbi_106037044(glul);ncbi_106037660(PLP1);ncbi_106037864(azin2);ncbi_106038129(TDH);ncbi_106038445(NIT2);ncbi_106038658(ELOVL6);ncbi_106038907(PFKP);ncbi_106039060(GGH);ncbi_106039616(GPT2);ncbi_106041051(NCF1);ncbi_106041143(HNF4A);n…
GO:0006082	organic acid metabolic process	279	35	26	9	4.05025e-06	0.00194928	MSTRG.12393(SNCA);ncbi_106032548(DDO);ncbi_106033117(FA2H);ncbi_106033181(AARS);ncbi_106033870(FADS2);ncbi_106036003(WARS);ncbi_106036902(NR1H4);ncbi_106036957(Hal);ncbi_106037044(glul);ncbi_106037660(PLP1);ncbi_106037864(azin2);ncbi_106038129(TDH);ncbi_106038445(NIT2);ncbi_106038658(ELOVL6);ncbi_106038907(PFKP);ncbi_106039060(GGH);ncbi_106039616(GPT2);ncbi_106041051(NCF1);ncbi_106041143(HNF4A);n…
GO:0006520	cellular amino acid metabolic process	125	21	17	4	4.3356e-06	0.00194928	ncbi_106032548(DDO);ncbi_106033181(AARS);ncbi_106036003(WARS);ncbi_106036902(NR1H4);ncbi_106036957(Hal);ncbi_106037044(glul);ncbi_106037864(azin2);ncbi_106038129(TDH);ncbi_106038445(NIT2);ncbi_106039060(GGH);ncbi_106039616(GPT2);ncbi_106041143(HNF4A);ncbi_106041546(PHGDH);ncbi_106042084(Bhmt);ncbi_106043173(SPR);ncbi_106043399(Fah);ncbi_106045077(Uroc1);ncbi_106045722(HGD);ncbi_106046374(GLDC);nc…
GO:0002376	immune system process	655	60	55	5	5.51915e-05	0.0206784	MSTRG.12393(SNCA);MSTRG.13368(BPI);MSTRG.14016(IGLV3-25);MSTRG.2908(Ighm);MSTRG.430(TUBB5);MSTRG.8269(lmo4.2);ncbi_106029404(Tlr13);ncbi_106029502(TAP1);ncbi_106029674(TLR2-1);ncbi_106030256(RFTN1);ncbi_106030788(PDGFRA);ncbi_106031147(P2RX7);ncbi_106031780(IRF3);ncbi_106032499(ENPP1);ncbi_106032577(TRAF3IP2);ncbi_106032758(FNIP1);ncbi_106032827(CD74);ncbi_106032923(JUN);ncbi_106033292(Ccl2);ncbi…
GO:0009064	glutamine family amino acid metabolic process	28	8	6	2	9.85169e-05	0.031638	ncbi_106036902(NR1H4);ncbi_106036957(Hal);ncbi_106037044(glul);ncbi_106038445(NIT2);ncbi_106039060(GGH);ncbi_106041546(PHGDH);ncbi_106043399(Fah);ncbi_106046587(Tat)
GO:0044281	small molecule metabolic process	591	54	39	15	0.000146096	0.0383435	MSTRG.12393(SNCA);MSTRG.14022(CHCHD10);ncbi_106031586(ATF3);ncbi_106032499(ENPP1);ncbi_106032548(DDO);ncbi_106033117(FA2H);ncbi_106033181(AARS);ncbi_106033723(Degs2);ncbi_106033870(FADS2);ncbi_106034421(ADRA1B);ncbi_106036003(WARS);ncbi_106036603(BMP2);ncbi_106036828(Prkag2);ncbi_106036902(NR1H4);ncbi_106036957(Hal);ncbi_106037044(glul);ncbi_106037395(ENTPD1);ncbi_106037660(PLP1);ncbi_106037864(a…
GO:0098542	defense response to other organism	46	10	10	0	0.000168437	0.0383435	MSTRG.13368(BPI);MSTRG.2908(Ighm);ncbi_106031147(P2RX7);ncbi_106034182(Spon2);ncbi_106037866(IFNLR1);ncbi_106041051(NCF1);ncbi_106044225(Sin3a);ncbi_106047123(HCK);ncbi_106047130(BPI);ncbi_106048422(Myo1f)
GO:0042483	negative regulation of odontogenesis	3	3	2	1	0.000170567	0.0383435	ncbi_106038513(TNFRSF11B);ncbi_106042154(BCOR);ncbi_106049189(ASPN)
GO:0001676	long-chain fatty acid metabolic process	7	4	3	1	0.000287871	0.0588304	ncbi_106037660(PLP1);ncbi_106038658(ELOVL6);ncbi_106047220(ACOT7);ncbi_106048298(DAGLA)
GO:0042742	defense response to bacterium	34	8	8	0	0.000428907	0.0803486	MSTRG.13368(BPI);MSTRG.2908(Ighm);ncbi_106031147(P2RX7);ncbi_106034182(Spon2);ncbi_106041051(NCF1);ncbi_106047123(HCK);ncbi_106047130(BPI);ncbi_106048422(Myo1f)
GO:0008610	lipid biosynthetic process	83	13	9	4	0.000597057	0.103245	ncbi_106031579(PROX1);ncbi_106035895(Pla2g6);ncbi_106036495(ALDH1A3);ncbi_106036603(BMP2);ncbi_106036902(NR1H4);ncbi_106038658(ELOVL6);ncbi_106040363(ATM);ncbi_106041545(HMGCS2);ncbi_106041854(ELOVL2);ncbi_106044822(dhcr7);ncbi_106046808(scap);ncbi_106047220(ACOT7);ncbi_106049474(SLC27A1)
GO:0009605	response to external stimulus	446	41	35	6	0.000861898	0.138396	MSTRG.12393(SNCA);MSTRG.13368(BPI);MSTRG.2305(LGI4);MSTRG.2908(Ighm);ncbi_106029404(Tlr13);ncbi_106029674(TLR2-1);ncbi_106029881(GLI2);ncbi_106030719(ODC1);ncbi_106030788(PDGFRA);ncbi_106031147(P2RX7);ncbi_106033261(ADAMTS18);ncbi_106033292(Ccl2);ncbi_106034182(Spon2);ncbi_106034380(Slit3);ncbi_106035903(RAC2);ncbi_106036495(ALDH1A3);ncbi_106036987(ADAMTS5);ncbi_106037537(ETV1);ncbi_106037866(IFN…
GO:0051707	response to other organism	180	21	18	3	0.000952339	0.142724	MSTRG.12393(SNCA);MSTRG.13368(BPI);MSTRG.2908(Ighm);ncbi_106029404(Tlr13);ncbi_106029674(TLR2-1);ncbi_106029881(GLI2);ncbi_106030719(ODC1);ncbi_106031147(P2RX7);ncbi_106034182(Spon2);ncbi_106036987(ADAMTS5);ncbi_106037866(IFNLR1);ncbi_106038777(NFKBIA);ncbi_106040962(Ccrn4l);ncbi_106041051(NCF1);ncbi_106042845(PRKCD);ncbi_106044225(Sin3a);ncbi_106044345(Acta2);ncbi_106045096(H2B-I);ncbi_106047123…
GO:0043207	response to external biotic stimulus	184	21	18	3	0.00126463	0.177681	MSTRG.12393(SNCA);MSTRG.13368(BPI);MSTRG.2908(Ighm);ncbi_106029404(Tlr13);ncbi_106029674(TLR2-1);ncbi_106029881(GLI2);ncbi_106030719(ODC1);ncbi_106031147(P2RX7);ncbi_106034182(Spon2);ncbi_106036987(ADAMTS5);ncbi_106037866(IFNLR1);ncbi_106038777(NFKBIA);ncbi_106040962(Ccrn4l);ncbi_106041051(NCF1);ncbi_106042845(PRKCD);ncbi_106044225(Sin3a);ncbi_106044345(Acta2);ncbi_106045096(H2B-I);ncbi_106047123…
GO:0006629	lipid metabolic process	359	34	18	3	0.00144684	0.182399	MSTRG.12393(SNCA);ncbi_106030351(ST8SIA6);ncbi_106030788(PDGFRA);ncbi_106031147(P2RX7);ncbi_106031579(PROX1);ncbi_106033117(FA2H);ncbi_106033723(Degs2);ncbi_106033870(FADS2);ncbi_106035895(Pla2g6);ncbi_106036495(ALDH1A3);ncbi_106036603(BMP2);ncbi_106036902(NR1H4);ncbi_106037660(PLP1);ncbi_106038658(ELOVL6);ncbi_106039302(DBI);ncbi_106040363(ATM);ncbi_106040782(Slc35c1);ncbi_106041143(HNF4A);ncbi_…
GO:0002443	leukocyte mediated immunity	60	10	25	9	0.00155336	0.182399	MSTRG.2908(Ighm);MSTRG.430(TUBB5);ncbi_106030256(RFTN1);ncbi_106031147(P2RX7);ncbi_106031780(IRF3);ncbi_106034182(Spon2);ncbi_106041051(NCF1);ncbi_106042845(PRKCD);ncbi_106043138(MSH6);ncbi_106048422(Myo1f)
GO:0009607	response to biotic stimulus	192	21	10	0	0.00215847	0.182399	MSTRG.12393(SNCA);MSTRG.13368(BPI);MSTRG.2908(Ighm);ncbi_106029404(Tlr13);ncbi_106029674(TLR2-1);ncbi_106029881(GLI2);ncbi_106030719(ODC1);ncbi_106031147(P2RX7);ncbi_106034182(Spon2);ncbi_106036987(ADAMTS5);ncbi_106037866(IFNLR1);ncbi_106038777(NFKBIA);ncbi_106040962(Ccrn4l);ncbi_106041051(NCF1);ncbi_106042845(PRKCD);ncbi_106044225(Sin3a);ncbi_106044345(Acta2);ncbi_106045096(H2B-I);ncbi_106047123…
GO:0009066	aspartate family amino acid metabolic process	11	4	18	3	0.00227024	0.182399	ncbi_106032548(DDO);ncbi_106038129(TDH);ncbi_106038445(NIT2);ncbi_106041546(PHGDH)
