# Supplementary material for: Green Light Mitigates Cyclic Chronic Heat-Stress-Induced Liver Oxidative Stress and Inflammation via NF-κB Pathway Inhibition in Geese
Source: Antioxidants (Basel). 2024 Jun 27;13(7):772. doi: 10.3390/antiox13070772 (PMC11274274; doi:10.3390/antiox13070772)
Supplement: Supplementary file 1 [file antioxidants-13-00772-s001.zip › Table S2.xlsx]

## Sheet: WH-vs-GH.PFC
GO ID	Description	WH-vs-GH (287)	All (6853)	Up	Down	pvalue	p.adjust	Genes
GO:0015669	gas transport	5	11	0	5	4.66968e-05	0.0744665	ncbi_106033591(HBAD);ncbi_106033601(HBAA);ncbi_106034777(Cygb);ncbi_106048580(HBB);ncbi_106048582(HBB)
GO:0048870	cell motility	35	438	5	30	0.000144249	0.0744665	ncbi_106030825(KDR);ncbi_106031579(PROX1);ncbi_106031727(PRKD1);ncbi_106031797(RAP2A);ncbi_106031849(NEURL1);ncbi_106031884(ADRA2A);ncbi_106031935(MMRN2);ncbi_106034041(CYR61);ncbi_106034089(TIE1);ncbi_106035295(MATN2);ncbi_106035760(Dpcd);ncbi_106036020(GLIPR2);ncbi_106036163(CCL20);ncbi_106037715(MPP1);ncbi_106038166(ELP3);ncbi_106038500(ENPP2);ncbi_106038734(Net1);ncbi_106039936(MARVELD3);ncbi…
GO:0051674	localization of cell	35	438	5	30	0.000144249	0.0744665	ncbi_106030825(KDR);ncbi_106031579(PROX1);ncbi_106031727(PRKD1);ncbi_106031797(RAP2A);ncbi_106031849(NEURL1);ncbi_106031884(ADRA2A);ncbi_106031935(MMRN2);ncbi_106034041(CYR61);ncbi_106034089(TIE1);ncbi_106035295(MATN2);ncbi_106035760(Dpcd);ncbi_106036020(GLIPR2);ncbi_106036163(CCL20);ncbi_106037715(MPP1);ncbi_106038166(ELP3);ncbi_106038500(ENPP2);ncbi_106038734(Net1);ncbi_106039936(MARVELD3);ncbi…
GO:0016477	cell migration	31	369	5	26	0.000144385	0.0744665	ncbi_106030825(KDR);ncbi_106031579(PROX1);ncbi_106031727(PRKD1);ncbi_106031797(RAP2A);ncbi_106031884(ADRA2A);ncbi_106031935(MMRN2);ncbi_106034041(CYR61);ncbi_106034089(TIE1);ncbi_106035295(MATN2);ncbi_106036020(GLIPR2);ncbi_106036163(CCL20);ncbi_106037715(MPP1);ncbi_106038166(ELP3);ncbi_106038500(ENPP2);ncbi_106038734(Net1);ncbi_106039936(MARVELD3);ncbi_106040155(NBL1);ncbi_106040794(LAMA5);ncbi_…
GO:0050663	cytokine secretion	4	10	1	3	0.000517833	0.187248	ncbi_106037883(RNF19B);ncbi_106041589(NOTCH2);ncbi_106045738(Vtcn1);ncbi_106049574(CCR7)
GO:0051179	localization	111	2035	13	98	0.000544591	0.187248	MSTRG.2906(IGHV3-23);MSTRG.4197(Grina);MSTRG.8574(Wipf1);ncbi_106029382(Sarnp);ncbi_106029391(MFSD5);ncbi_106029502(TAP1);ncbi_106029503(TAP2);ncbi_106030509(GEM);ncbi_106030808(RSAD2);ncbi_106030825(KDR);ncbi_106031147(P2RX7);ncbi_106031322(SLC5A1);ncbi_106031481(Abcg8);ncbi_106031579(PROX1);ncbi_106031727(PRKD1);ncbi_106031797(RAP2A);ncbi_106031815(NALCN);ncbi_106031834(SUFU);ncbi_106031849(NEU…
GO:0050729	positive regulation of inflammatory response	3	5	1	2	0.000682702	0.201202	ncbi_106034056(PTGS2);ncbi_106045790(ADORA2B);ncbi_106049574(CCR7)
GO:0002376	immune system process	44	655	8	36	0.000977635	0.248411	MSTRG.2906(IGHV3-23);MSTRG.8269(lmo4.2);MSTRG.8574(Wipf1);ncbi_106029502(TAP1);ncbi_106029503(TAP2);ncbi_106030808(RSAD2);ncbi_106030825(KDR);ncbi_106031147(P2RX7);ncbi_106031551(TLR5);ncbi_106031780(IRF3);ncbi_106032419(TCF21);ncbi_106035035(OLFM4);ncbi_106036052(EML1);ncbi_106036163(CCL20);ncbi_106036338(C9);ncbi_106036708(MAVS);ncbi_106037715(MPP1);ncbi_106037883(RNF19B);ncbi_106037956(Rhd);nc…
GO:0040011	locomotion	37	525	6	31	0.00108371	0.248411	ncbi_106030825(KDR);ncbi_106031579(PROX1);ncbi_106031727(PRKD1);ncbi_106031797(RAP2A);ncbi_106031849(NEURL1);ncbi_106031884(ADRA2A);ncbi_106031935(MMRN2);ncbi_106034041(CYR61);ncbi_106034089(TIE1);ncbi_106034380(Slit3);ncbi_106035295(MATN2);ncbi_106035760(Dpcd);ncbi_106036020(GLIPR2);ncbi_106036163(CCL20);ncbi_106037715(MPP1);ncbi_106038166(ELP3);ncbi_106038500(ENPP2);ncbi_106038734(Net1);ncbi_10…
GO:0006928	movement of cell or subcellular component	38	547	5	33	0.00120942	0.249504	MSTRG.8574(Wipf1);ncbi_106030825(KDR);ncbi_106031579(PROX1);ncbi_106031727(PRKD1);ncbi_106031797(RAP2A);ncbi_106031849(NEURL1);ncbi_106031884(ADRA2A);ncbi_106031935(MMRN2);ncbi_106034041(CYR61);ncbi_106034089(TIE1);ncbi_106034380(Slit3);ncbi_106034878(DSP);ncbi_106035295(MATN2);ncbi_106035760(Dpcd);ncbi_106036020(GLIPR2);ncbi_106036163(CCL20);ncbi_106037715(MPP1);ncbi_106038166(ELP3);ncbi_1060385…
GO:0014051	gamma-aminobutyric acid secretion	2	2	0	2	0.00174803	0.26341	ncbi_106031147(P2RX7);ncbi_106043448(GRIK1)
GO:0014052	regulation of gamma-aminobutyric acid secretion	2	2	0	2	0.00174803	0.26341	ncbi_106031147(P2RX7);ncbi_106043448(GRIK1)
GO:0071526	semaphorin-plexin signaling pathway	2	2	0	2	0.00174803	0.26341	ncbi_106042807(Sema3f);ncbi_106045063(PLXNB1)
GO:0009605	response to external stimulus	32	446	3	29	0.00178756	0.26341	MSTRG.8574(Wipf1);ncbi_106029503(TAP2);ncbi_106030719(ODC1);ncbi_106030808(RSAD2);ncbi_106030825(KDR);ncbi_106031147(P2RX7);ncbi_106031551(TLR5);ncbi_106034056(PTGS2);ncbi_106034380(Slit3);ncbi_106035295(MATN2);ncbi_106036163(CCL20);ncbi_106037715(MPP1);ncbi_106038777(NFKBIA);ncbi_106040155(NBL1);ncbi_106041051(NCF1);ncbi_106041416(mybbp1a);ncbi_106041589(NOTCH2);ncbi_106041870(SPP1);ncbi_1060428…
GO:0070887	cellular response to chemical stimulus	30	412	2	28	0.00198401	0.266289	ncbi_106029748(HSP90AB1);ncbi_106030825(KDR);ncbi_106031727(PRKD1);ncbi_106031780(IRF3);ncbi_106032419(TCF21);ncbi_106034041(CYR61);ncbi_106034380(Slit3);ncbi_106036640(FBLN5);ncbi_106036902(NR1H4);ncbi_106037715(MPP1);ncbi_106038130(CTSB);ncbi_106038734(Net1);ncbi_106040155(NBL1);ncbi_106041143(HNF4A);ncbi_106041589(NOTCH2);ncbi_106041870(SPP1);ncbi_106042984(-);ncbi_106043293(NR0B1);ncbi_106043…
GO:0002253	activation of immune response	12	110	1	11	0.00206526	0.266289	MSTRG.2906(IGHV3-23);MSTRG.8574(Wipf1);ncbi_106030808(RSAD2);ncbi_106031551(TLR5);ncbi_106031780(IRF3);ncbi_106038187(TNFRSF21);ncbi_106038777(NFKBIA);ncbi_106043124(Bcar1);ncbi_106044225(Sin3a);ncbi_106047988(KAT2A);ncbi_106048222(STK11);ncbi_106049574(CCR7)
GO:0009719	response to endogenous stimulus	28	384	3	25	0.00274079	0.309495	ncbi_106031849(NEURL1);ncbi_106031884(ADRA2A);ncbi_106032419(TCF21);ncbi_106034041(CYR61);ncbi_106034125(PDGFD);ncbi_106034380(Slit3);ncbi_106034528(Sh3bp4);ncbi_106036902(NR1H4);ncbi_106038130(CTSB);ncbi_106038756(FBXO18);ncbi_106038777(NFKBIA);ncbi_106040155(NBL1);ncbi_106041143(HNF4A);ncbi_106041218(Grin2a);ncbi_106041589(NOTCH2);ncbi_106043293(NR0B1);ncbi_106044103(RAPGEF1);ncbi_106044374(FGF…
GO:0006690	icosanoid metabolic process	4	15	2	2	0.00285042	0.309495	ncbi_106034056(PTGS2);ncbi_106041051(NCF1);ncbi_106041241(HPGDS);ncbi_106047303(PTGES)
GO:1901568	fatty acid derivative metabolic process	4	15	2	2	0.00285042	0.309495	ncbi_106034056(PTGS2);ncbi_106041051(NCF1);ncbi_106041241(HPGDS);ncbi_106047303(PTGES)
GO:0043200	response to amino acid	5	25	0	5	0.00331296	0.341732	ncbi_106031849(NEURL1);ncbi_106034125(PDGFD);ncbi_106034528(Sh3bp4);ncbi_106046593(CDH1);ncbi_106049609(COL6A1)
